# Supplementary material for: Non-telecentric two-photon microscopy for 3D random access mesoscale imaging
Source: Nat Commun. 2022 Jan 27;13:544. doi: 10.1038/s41467-022-28192-0 (PMC8795402; doi:10.1038/s41467-022-28192-0)
Supplement: Supplementary file 15 — Source data [file 41467_2022_28192_MOESM15_ESM.xlsx]

## Sheet: 1j
FOV [mm]	P [%]
0.5	10.63
1.2	36.53
1.8	41.19
2.5	41.78
3.5	42.77

## Sheet: 1n
FOV [mm]	xy psf [um]	SD
0.5	0.56	0.05
1.2	0.77	0.05
1.8	1.22	0.27
2.5	1.93	0.13
3.5	2.21	0.15

## Sheet: 1o
FOV [mm]	xy psf [um]	SD
0.5	3.15	0.27
1.2	9.94	0.57
1.8	15.38	1.02
2.5	34.86	0.9
3.5	41.49	1

## Sheet: 2e
1	0.56	3.21		0.49	2.89		0.46	3.03		0.67	3.41		0.62	3.19				1	0.82	7.52		0.86	10.34		0.71	10.57		0.81	11.76				1	1.44	18.38		2.02	17.14		1.55	16.47		1.3	20.06		1.33	15.96
2	0.51	3.9		0.56	3.07		0.49	4.05		0.63	3.64		0.46	3.47				2	0.73	9.51		0.65	9.79		0.81	9.23		0.77	11.6				2	1.82	15.49		1.73	17.74		1.69	16.13		1.59	18.16		1.45	16.23
3	0.58	3.35		0.59	3.79		0.56	4.11		0.39	3.24		0.41	4.3				3	0.73	8.67		0.77	10.81		0.77	9.06		0.94	9.86				3	1.29	14.02		1.62	17.88		1.15	17.81		1.61	15.15		1.5	14.28
4	0.66	3.79		0.57	2.83		0.53	3.56		0.47	3.74		0.51	3.37				4	0.86	7.69		0.77	8.82		0.77	10.25		0.79	8.52				4	1.52	16.06		1.69	20.3		1.48	18.35		1.41	17.19		1.47	15.31
5	0.51	3.13		0.51	3.56		0.56	3.26		0.52	4.22		0.54	3.81				5	0.73	10.14		0.71	10.81		0.97	10.87		0.71	10.68				5	1.34	13.32		1.73	20.08		1.29	16.98		1.59	19.15		1.57	16.71
6	0.53	3.21		0.52	3.17		0.61	3.61		0.57	3.72		0.53	3.64				6	0.73	6.42		0.84	11.5		0.85	10.82		0.83	8.99				6	1.23	16.36		1.98	20.21		1.23	15.17		1.96	14.81		1.71	17.22
7	0.48	3.39		0.56	3.26		0.57	3.57		0.57	3.48		0.51	3.29				7	0.8	9.88		0.75	8.68		0.7	9.28		0.73	8.01				7	1.59	21.16		1.52	18.92		1.38	16.7		1.72	18.81		1.73	15.58
8	0.48	3.79		0.51	3.39		0.57	3.31		0.57	3.72		0.59	3.27				8	0.79	10.61		0.73	10.92		0.75	11.69		0.85	9.73				8	1.34	16.41		1.35	13.31		1.42	14.02		1.15	12.93		1.74	16.62
9	0.49	3.18		0.56	3.26		0.57	3.51		0.49	3.76		0.53	3.37				9	0.91	10.5		0.86	9.59		0.73	8.64		0.75	11.52				9	1.69	17.52		1.13	17.23		1.54	16.38		1.89	18.08		1.56	16.79
10	0.48	2.89		0.57	3.36		0.53	3.38		0.48	3.27		0.57	3.28				10	0.84	8.57		0.74	8.57		0.81	9.95		0.76	10.09				10	1.23	15.79		1.82	17.17		1.92	14.31		1.27	15.34		1.5	14.39
11	0.46	3.47		0.58	3.1		0.56	3.41		0.52	4.02		0.57	3.37				11	0.73	6.93		0.93	9.47		0.76	11.41		0.76	10.62				11	1.62	11.7		1.84	15.31		1.95	17.73		1.85	16.52		1.88	15.08
12	0.43	2.95		0.51	2.83		0.62	3.67		0.5	3.2		0.54	3.75				12	0.82	10.35		0.72	10.27		0.85	9.53		0.79	8.84				12	1.58	12.37		1.39	16.89		1.42	18.88		1.5	18.52		1.35	17.28
13	0.36	3.71		0.57	3.03		0.55	3.57		0.51	3.07		0.56	3.71				13	0.77	10.51		0.91	9.21		0.87	10.99		0.78	10.77				13	1.47	14.34		1.59	13.69		1.15	18.08		1.46	16.38		1.63	15.6
14	0.59	3.17		0.53	3.83		0.52	3.14		0.57	3.13		0.54	3.16				14	0.71	10.31		0.83	11.09		0.75	9.37		0.65	11				14	1.15	12		1.2	16.31		1.17	14.65		1.65	17.83		1.49	15.52
15	0.57	3.46		0.58	2.81		0.54	3.58		0.49	3.43		0.58	3.5				15	0.76	10.72		0.81	10.68		0.78	10.31		0.86	11.61				15	2.12	19.66		1.49	19.29		1.59	17.35		1.72	14.83		1.54	15.46
16	0.59	2.89		0.57	3.52		0.48	2.91		0.51	3.51		0.52	3.32				16	0.76	10.32		0.91	9.68		0.94	10.21		0.76	9.49				16	1.23	13.36		1.58	16.13		1.54	15.39		1.45	14.66		1.65	17.49
17	0.57	2.81		0.51	3.61		0.51	3.26		0.57	3.88		0.51	3.76				17	0.86	10.88		0.79	11.27		0.86	9.63		0.76	9.74				17	1.44	15.28		1.54	15.07		1.54	15.46		1.44	14.36		1.55	18.01
18	0.59	2.89		0.51	3.89		0.48	2.73		0.5	3.31		0.51	4.25				18	0.62	10.62		0.77	9.43		0.98	11.52		0.74	10.24				18	1.8	15.88		1.12	13.3		1.67	17.55		1.31	12.98		1.7	18.77
19	0.59	3.15		0.58	3.93		0.48	3.45		0.57	3.45		0.59	3.16				19	0.79	10.41		0.78	9.8		0.71	10.88		0.88	10.25				19	1.81	13.63		1.18	17.37		1.89	13.52		1.29	15.49		1.69	17.13
20	0.57	2.95		0.57	3.16		0.47	3.56		0.53	3.45		0.58	3.52				20	0.75	10.91		0.88	12.68		0.84	10.37		0.89	10.81				20	1.77	15.53		1.47	14.13		1.78	16.68		1.45	18.32		1.53	17.01
	0.53	3.2645		0.5475	3.3145		0.533	3.4335		0.5315	3.5325		0.5385	3.5245				10.5	0.7755	9.5735		0.8005	10.1705		0.8105	10.229		0.7905	10.2065				10.5	1.524	15.413		1.5495	16.8735		1.5175	16.3805		1.5305	16.4785		1.5785	16.322
	0.0700376	0.335331		0.0319333	0.365707		0.0461234	0.333913		0.0610673	0.30267		0.0482619	0.32747				5.91608	0.0654921	1.41522		0.0755663	1.05695		0.083947	0.875268		0.0684009	1.07281				5.91608	0.255907	2.47701		0.266744	2.23814		0.249439	1.52417		0.221133	2.08833		0.137583	1.18281
	xy	z		xy	z		xy	z		xy	z		xy	z
	centre			down			top			left			right

## Sheet: S1a
FOV [mm]	NA
0.5	1
1.2	0.95
1.8	0.92
2.5	0.78
3.5	0.67

## Sheet: S1b
FOV [mm]	WD [mm]
0.5	1.8
1.2	2.18
1.8	2.32
2.5	3.03
3.5	3.75

## Sheet: S1c
0	0.962218	0	0	0	0.79975	0	0	0	0.837112	0	0	0	0.900568
0.001953	0.968081	0	0	0.00143027	0.75985	0	0	0.00380207	0.791925	0	0	0.00613103	0.929593
0.00293	0.964171	0	0	0.00286053	0.894449	0	0	0.00760413	0.846584	0	0	0.0122621	0.886693
0.003906	0.966776	0	0	0.0042908	0.793072	0	0	0.0114062	0.835714	0	0	0.0183931	0.923794
0.004883	0.966124	0	0	0.00572106	0.838397	0	0	0.0152083	0.868634	0	0	0.0245241	0.932599
0.005859	0.971991	0	0	0.00715132	0.863815	0	0	0.0190103	0.832453	0	0	0.0306551	0.905608
0.006836	0.962866	0	0	0.00858159	0.85793	0	0	0.0228124	0.878261	0	0	0.0367862	0.910101
0.007813	0.968734	0	0	0.0100119	0.845785	0	0	0.0266145	0.820963	0	0	0.0429172	0.910526
0.008789	0.968081	0	0	0.0114421	0.810518	0	0	0.0304165	0.811646	0	0	0.0490482	0.908249
0.009766	0.970034	0	0	0.0128724	0.834307	0	0	0.0342186	0.788354	0	0	0.0551792	0.90667
0.010742	0.965476	0	0	0.0143026	0.868614	0	0	0.0380207	0.818323	0	0	0.0613103	0.919392
0.011719	0.969381	0	0	0.0157329	0.848372	0	0	0.0418227	0.86382	0	0	0.0674413	0.909676
0.012695	0.968734	0	0	0.0171632	0.851878	0	0	0.0456248	0.853106	0	0	0.0735723	0.922124
0.013672	0.970034	0	0	0.0185934	0.845701	0	0	0.0494269	0.867857	0	0	0.0797034	0.895133
0.014648	0.970686	0	0	0.0200237	0.840609	0	0	0.0532289	0.841615	0	0	0.0858344	0.936181
0.015625	0.968734	0	0	0.021454	0.836895	0	0	0.057031	0.846584	0	0	0.0919654	0.926162
0.016602	0.971339	0	0	0.0228842	0.861185	0	0	0.0608331	0.842857	0	0	0.0980964	0.89993
0.017578	0.970034	0	0	0.0243145	0.846119	0	0	0.0646351	0.858075	0	0	0.104227	0.899566
0.018555	0.969381	0	0	0.0257448	0.843447	0	0	0.0684372	0.829037	0	0	0.110358	0.907976
0.019531	0.972639	0	0	0.027175	0.872329	0	0	0.0722393	0.835404	0	0	0.11649	0.926951
0.020508	0.970034	0	0	0.0286053	0.851836	0	0	0.0760413	0.830435	0	0	0.122621	0.885448
0.021484	0.971991	0	0	0.0300356	0.841194	0	0	0.0798434	0.831366	0	0	0.128752	0.894587
0.022461	0.971339	0	0	0.0314658	0.853005	0	0	0.0836455	0.823758	0	0	0.134883	0.884082
0.023438	0.972639	0	0	0.0328961	0.867988	0	0	0.0874475	0.847981	0	0	0.141014	0.891459
0.024414	0.974596	0	0	0.0343264	0.849875	0	0	0.0912496	0.820342	0	0	0.147145	0.89489
0.025391	0.968734	0	0	0.0357566	0.852796	0	0	0.0950517	0.830124	0	0	0.153276	0.900841
0.026367	0.977202	0	0	0.0371869	0.833681	0	0	0.0988537	0.850466	0	0	0.159407	0.878981
0.027344	0.970034	0	0	0.0386172	0.829674	0	0	0.102656	0.839907	0	0	0.165538	0.85706
0.02832	0.976549	0	0	0.0400474	0.853255	0	0	0.106458	0.824534	0	0	0.171669	0.873911
0.029297	0.967429	0	0	0.0414777	0.840359	0	0	0.11026	0.827795	0	0	0.1778	0.871269
0.030273	0.975244	0	0	0.0429079	0.84495	0	0	0.114062	0.828882	0	0	0.183931	0.864894
0.03125	0.969381	0	0	0.0443382	0.82692	0	0	0.117864	0.839596	0	0	0.190062	0.883717
0.032227	0.978502	0	0	0.0457685	0.831636	0	0	0.121666	0.838665	0	0	0.196193	0.870966
0.033203	0.972639	0	0	0.0471987	0.862229	0	0	0.125468	0.83882	0	0	0.202324	0.853751
0.03418	0.973944	0	0	0.048629	0.840442	0	0	0.12927	0.846273	0	0	0.208455	0.859398
0.035156	0.977202	0	0	0.0500593	0.880843	0	0	0.133072	0.841149	0	0	0.214586	0.866199
0.036133	0.973944	0	0	0.0514895	0.82884	0	0	0.136874	0.828727	0	0	0.220717	0.872879
0.037109	0.976549	0	0	0.0529198	0.873456	0	0	0.140676	0.856832	0	0	0.226848	0.872909
0.038086	0.977202	0	0	0.0543501	0.845451	0	0	0.144479	0.831522	0	0	0.232979	0.876036
0.039063	0.974596	0	0	0.0557803	0.833472	0	0	0.148281	0.834627	0	0	0.23911	0.854207
0.040039	0.979154	0	0	0.0572106	0.84374	0	0	0.152083	0.835093	0	0	0.245241	0.843702
0.041016	0.975896	0	0	0.0586409	0.862813	0	0	0.155885	0.829969	0	0	0.251372	0.864165
0.041992	0.977854	0	0	0.0600711	0.845326	0	0	0.159687	0.837422	0	0	0.257503	0.86714
0.042969	0.979154	0	0	0.0615014	0.848831	0	0	0.163489	0.831988	0	0	0.263634	0.870419
0.043945	0.975244	0	0	0.0629317	0.839649	0	0	0.167291	0.834317	0	0	0.269765	0.866776
0.044922	0.980459	0	0	0.0643619	0.841068	0	0	0.171093	0.840994	0	0	0.275896	0.869326
0.045898	0.977202	0	0	0.0657922	0.848623	0	0	0.174895	0.84736	0	0	0.282027	0.866897
0.046875	0.976549	0	0	0.0672224	0.83076	0	0	0.178697	0.832919	0	0	0.288158	0.87382
0.047852	0.978502	0	0	0.0686527	0.865776	0	0	0.182499	0.833696	0	0	0.294289	0.85451
0.048828	0.977854	0	0	0.070083	0.859307	0	0	0.186301	0.82236	0	0	0.30042	0.862768
0.049805	0.979154	0	0	0.0715132	0.847162	0	0	0.190103	0.822826	0	0	0.306551	0.869205
0.050781	0.980459	0	0	0.0729435	0.858806	0	0	0.193905	0.811491	0	0	0.312682	0.882382
0.051758	0.978502	0	0	0.0743738	0.847412	0	0	0.197707	0.827174	0	0	0.318813	0.858973
0.052734	0.978502	0	0	0.075804	0.850125	0	0	0.20151	0.841304	0	0	0.324944	0.875702
0.053711	0.980459	0	0	0.0772343	0.851419	0	0	0.205312	0.839596	0	0	0.331075	0.872211
0.054688	0.982412	0	0	0.0786646	0.852337	0	0	0.209114	0.840062	0	0	0.337207	0.877372
0.055664	0.976549	0	0	0.0800948	0.865943	0	0	0.212916	0.838975	0	0	0.343338	0.878647
0.056641	0.984364	0	0	0.0815251	0.858639	0	0	0.216718	0.83059	0	0	0.349469	0.878556
0.057617	0.977202	0	0	0.0829554	0.860684	0	0	0.22052	0.841925	0	0	0.3556	0.883505
0.058594	0.980459	0	0	0.0843856	0.845033	0	0	0.224322	0.862267	0	0	0.361731	0.869569
0.05957	0.983717	0	0	0.0858159	0.878631	0	0	0.228124	0.827019	0	0	0.367862	0.880135
0.060547	0.981112	0	0	0.0872462	0.874374	0	0	0.231926	0.866925	0	0	0.373993	0.871907
0.061523	0.981759	0	0	0.0886764	0.855718	0	0	0.235728	0.847516	0	0	0.380124	0.877706
0.0625	0.978502	0	0	0.0901067	0.861937	0	0	0.23953	0.847671	0	0	0.386255	0.876643
0.063477	0.984364	0	0	0.091537	0.845284	0	0	0.243332	0.833851	0	0	0.392386	0.878161
0.064453	0.978502	0	0	0.0929672	0.868114	0	0	0.247134	0.850155	0	0	0.398517	0.883596
0.06543	0.986322	0	0	0.0943975	0.854967	0	0	0.250936	0.849845	0	0	0.404648	0.885144
0.066406	0.981112	0	0	0.0958277	0.860893	0	0	0.254738	0.831832	0	0	0.410779	0.87048
0.067383	0.985669	0	0	0.097258	0.863898	0	0	0.258541	0.850155	0	0	0.41691	0.87892
0.068359	0.981112	0	0	0.0986883	0.849124	0	0	0.262343	0.843478	0	0	0.423041	0.877342
0.069336	0.981759	0	0	0.100119	0.880175	0	0	0.266145	0.844565	0	0	0.429172	0.881956
0.070313	0.985017	0	0	0.101549	0.8702	0	0	0.269947	0.834938	0	0	0.435303	0.881137
0.071289	0.979154	0	0	0.102979	0.863105	0	0	0.273749	0.839596	0	0	0.441434	0.880226
0.072266	0.98958	0	0	0.104409	0.871995	0	0	0.277551	0.83354	0	0	0.447565	0.897137
0.073242	0.979154	0	0	0.10584	0.857095	0	0	0.281353	0.843634	0	0	0.453696	0.903756
0.074219	0.988275	0	0	0.10727	0.859057	0	0	0.285155	0.847671	0	0	0.459827	0.88818
0.075195	0.981759	0	0	0.1087	0.869324	0	0	0.288957	0.854814	0	0	0.465958	0.881015
0.076172	0.987622	0	0	0.11013	0.87116	0	0	0.292759	0.83059	0	0	0.472089	0.877281
0.077148	0.983064	0	0	0.111561	0.86081	0	0	0.296561	0.847671	0	0	0.47822	0.894981
0.078125	0.982412	0	0	0.112991	0.879007	0	0	0.300363	0.832609	0	0	0.484351	0.890245
0.079102	0.987622	0	0	0.114421	0.883556	0	0	0.304165	0.853106	0	0	0.490482	0.889243
0.080078	0.983717	0	0	0.115851	0.874541	0	0	0.307967	0.824534	0	0	0.496613	0.896712
0.081055	0.98958	0	0	0.117282	0.866569	0	0	0.311769	0.831366	0	0	0.502744	0.904849
0.082031	0.979154	0	0	0.118712	0.882346	0	0	0.315572	0.830745	0	0	0.508875	0.906792
0.083008	0.988275	0	0	0.120142	0.875584	0	0	0.319374	0.832453	0	0	0.515006	0.902025
0.083984	0.983064	0	0	0.121573	0.865317	0	0	0.323176	0.843944	0	0	0.521137	0.897714
0.084961	0.985669	0	0	0.123003	0.863856	0	0	0.326978	0.832298	0	0	0.527268	0.893979
0.085938	0.981759	0	0	0.124433	0.846077	0	0	0.33078	0.826398	0	0	0.533399	0.908097
0.086914	0.986322	0	0	0.125863	0.876878	0	0	0.334582	0.852484	0	0	0.53953	0.905911
0.087891	0.981759	0	0	0.127294	0.879048	0	0	0.338384	0.852019	0	0	0.545661	0.908704
0.088867	0.985669	0	0	0.128724	0.879633	0	0	0.342186	0.867391	0	0	0.551792	0.899961
0.089844	0.981759	0	0	0.130154	0.86707	0	0	0.345988	0.838509	0	0	0.557923	0.89826
0.09082	0.986322	0	0	0.131584	0.86778	0	0	0.34979	0.825776	0	0	0.564055	0.899414
0.091797	0.981112	0	0	0.133015	0.85096	0	0	0.353592	0.854037	0	0	0.570186	0.899232
0.092773	0.985669	0	0	0.134445	0.871661	0	0	0.357394	0.84472	0	0	0.576317	0.895406
0.09375	0.985669	0	0	0.135875	0.869825	0	0	0.361196	0.853571	0	0	0.582448	0.908826
0.094727	0.980459	0	0	0.137305	0.86828	0	0	0.364998	0.850311	0	0	0.588579	0.905
0.095703	0.985669	0	0	0.138736	0.862938	0	0	0.3688	0.854037	0	0	0.59471	0.91587
0.09668	0.985017	0	0	0.140166	0.873957	0	0	0.372603	0.851087	0	0	0.600841	0.896408
0.097656	0.981112	0	0	0.141596	0.889691	0	0	0.376405	0.840528	0	0	0.606972	0.898534
0.098633	0.983717	0	0	0.143026	0.864357	0	0	0.380207	0.853106	0	0	0.613103	0.89486
0.099609	0.985017	0	0	0.144457	0.853214	0	0	0.384009	0.829193	0	0	0.619234	0.91171
0.100586	0.984364	0	0	0.145887	0.873497	0	0	0.387811	0.856056	0	0	0.625365	0.901509
0.101563	0.982412	0	0	0.147317	0.863105	0	0	0.391613	0.858075	0	0	0.631496	0.894253
0.102539	0.985669	0	0	0.148748	0.861185	0	0	0.395415	0.845807	0	0	0.637627	0.902936
0.103516	0.983064	0	0	0.150178	0.874374	0	0	0.399217	0.846584	0	0	0.643758	0.905729
0.104492	0.983064	0	0	0.151608	0.88823	0	0	0.403019	0.857919	0	0	0.649889	0.901843
0.105469	0.981759	0	0	0.153038	0.880885	0	0	0.406821	0.852174	0	0	0.65602	0.909646
0.106445	0.983064	0	0	0.154469	0.861436	0	0	0.410623	0.848447	0	0	0.662151	0.895619
0.107422	0.984364	0	0	0.155899	0.867404	0	0	0.414425	0.852174	0	0	0.668282	0.895315
0.108398	0.985017	0	0	0.157329	0.893698	0	0	0.418227	0.870031	0	0	0.674413	0.891399
0.109375	0.979154	0	0	0.158759	0.879758	0	0	0.422029	0.862112	0	0	0.680544	0.912803
0.110352	0.987622	0	0	0.16019	0.862938	0	0	0.425831	0.843789	0	0	0.686675	0.91086
0.111328	0.978502	0	0	0.16162	0.866569	0	0	0.429633	0.867857	0	0	0.692806	0.89483
0.112305	0.986322	0	0	0.16305	0.852963	0	0	0.433436	0.866925	0	0	0.698937	0.890032
0.113281	0.981112	0	0	0.16448	0.894449	0	0	0.437238	0.869876	0	0	0.705068	0.890943
0.114258	0.986322	0	0	0.165911	0.862855	0	0	0.44104	0.860404	0	0	0.711199	0.900932
0.115234	0.975896	0	0	0.167341	0.864816	0	0	0.444842	0.853571	0	0	0.71733	0.905638
0.116211	0.985669	0	0	0.168771	0.887396	0	0	0.448644	0.874534	0	0	0.723461	0.89401
0.117188	0.979154	0	0	0.170202	0.875793	0	0	0.452446	0.874224	0	0	0.729592	0.893979
0.118164	0.986322	0	0	0.171632	0.887646	0	0	0.456248	0.861646	0	0	0.735723	0.920393
0.119141	0.975244	0	0	0.173062	0.8702	0	0	0.46005	0.868944	0	0	0.741854	0.902723
0.120117	0.986974	0	0	0.174492	0.882053	0	0	0.463852	0.884627	0	0	0.747985	0.903725
0.121094	0.974596	0	0	0.175923	0.887479	0	0	0.467654	0.867081	0	0	0.754116	0.903847
0.12207	0.985017	0	0	0.177353	0.866653	0	0	0.471456	0.880745	0	0	0.760247	0.902268
0.123047	0.973291	0	0	0.178783	0.876127	0	0	0.475258	0.859783	0	0	0.766378	0.899748
0.124023	0.984364	0	0	0.180213	0.898122	0	0	0.47906	0.867236	0	0	0.772509	0.905365
0.125	0.974596	0	0	0.181644	0.891611	0	0	0.482862	0.867547	0	0	0.77864	0.910799
0.125977	0.983717	0	0	0.183074	0.861978	0	0	0.486664	0.862422	0	0	0.784772	0.922154
0.126953	0.973944	0	0	0.184504	0.894992	0	0	0.490467	0.881677	0	0	0.790903	0.920393
0.12793	0.978502	0	0	0.185934	0.878798	0	0	0.494269	0.888354	0	0	0.797034	0.902511
0.128906	0.979807	0	0	0.187365	0.874624	0	0	0.498071	0.885093	0	0	0.803165	0.918025
0.129883	0.981112	0	0	0.188795	0.874499	0	0	0.501873	0.874224	0	0	0.809296	0.911801
0.130859	0.973291	0	0	0.190225	0.877212	0	0	0.505675	0.875311	0	0	0.815427	0.928864
0.131836	0.977202	0	0	0.191655	0.877546	0	0	0.509477	0.86646	0	0	0.821558	0.915262
0.132813	0.977854	0	0	0.193086	0.872579	0	0	0.513279	0.86677	0	0	0.827689	0.910951
0.133789	0.975244	0	0	0.194516	0.87379	0	0	0.517081	0.86118	0	0	0.83382	0.918268
0.134766	0.975896	0	0	0.195946	0.888147	0	0	0.520883	0.874845	0	0	0.839951	0.92097
0.135742	0.977854	0	0	0.197377	0.896119	0	0	0.524685	0.881366	0	0	0.846082	0.935695
0.136719	0.976549	0	0	0.198807	0.878798	0	0	0.528487	0.85559	0	0	0.852213	0.919968
0.137695	0.977854	0	0	0.200237	0.880175	0	0	0.532289	0.853106	0	0	0.858344	0.92935
0.138672	0.975244	0	0	0.201667	0.877713	0	0	0.536091	0.88354	0	0	0.864475	0.928682
0.139648	0.973944	0	0	0.203098	0.888356	0	0	0.539893	0.840528	0	0	0.870606	0.92765
0.140625	0.975896	0	0	0.204528	0.877546	0	0	0.543695	0.856211	0	0	0.876737	0.932933
0.141602	0.976549	0	0	0.205958	0.863689	0	0	0.547498	0.876398	0	0	0.882868	0.948022
0.142578	0.971339	0	0	0.207388	0.886018	0	0	0.5513	0.878106	0	0	0.888999	0.945472
0.143555	0.978502	0	0	0.208819	0.884057	0	0	0.555102	0.870186	0	0	0.89513	0.950633
0.144531	0.970034	0	0	0.210249	0.881469	0	0	0.558904	0.873137	0	0	0.901261	0.942952
0.145508	0.977202	0	0	0.211679	0.892863	0	0	0.562706	0.875466	0	0	0.907392	0.955309
0.146484	0.973944	0	0	0.213109	0.885559	0	0	0.566508	0.860248	0	0	0.913523	0.938337
0.147461	0.971991	0	0	0.21454	0.87621	0	0	0.57031	0.875621	0	0	0.919654	0.94951
0.148438	0.971339	0	0	0.21597	0.89687	0	0	0.574112	0.88323	0	0	0.925785	0.949236
0.149414	0.975896	0	0	0.2174	0.883681	0	0	0.577914	0.88618	0	0	0.931916	0.944986
0.150391	0.968734	0	0	0.218831	0.891152	0	0	0.581716	0.877329	0	0	0.938047	0.958588
0.151367	0.972639	0	0	0.220261	0.894741	0	0	0.585518	0.890062	0	0	0.944178	0.96387
0.152344	0.970686	0	0	0.221691	0.897245	0	0	0.58932	0.874068	0	0	0.950309	0.972432
0.15332	0.971339	0	0	0.223121	0.882095	0	0	0.593122	0.875466	0	0	0.95644	0.957404
0.154297	0.970034	0	0	0.224552	0.88485	0	0	0.596924	0.867236	0	0	0.962571	0.968091
0.155273	0.971991	0	0	0.225982	0.875	0	0	0.600726	0.890839	0	0	0.968702	0.96718
0.15625	0.968734	0	0	0.227412	0.901419	0	0	0.604529	0.875932	0	0	0.974833	0.963172
0.157227	0.971339	0	0	0.228842	0.886686	0	0	0.608331	0.881677	0	0	0.980964	0.975165
0.158203	0.966776	0	0	0.230273	0.90025	0	0	0.612133	0.87795	0	0	0.987095	0.977472
0.15918	0.974596	0	0	0.231703	0.888272	0	0	0.615935	0.873602	0	0	0.993226	0.987188
0.160156	0.967429	0	0	0.233133	0.885601	0	0	0.619737	0.885559	0	0	0.999357	0.980508
0.161133	0.966124	0	0	0.234563	0.893865	0	0	0.623539	0.875466	0	0	1.00549	0.967423
0.162109	0.971339	0	0	0.235994	0.887062	0	0	0.627341	0.885714	0	0	1.01162	0.979203
0.163086	0.964824	0	0	0.237424	0.889983	0	0	0.631143	0.904969	0	0	1.01775	0.98233
0.164063	0.966776	0	0	0.238854	0.896327	0	0	0.634945	0.893944	0	0	1.02388	0.996083
0.165039	0.970034	0	0	0.240284	0.888105	0	0	0.638747	0.868789	0	0	1.03001	0.972129
0.166016	0.966124	0	0	0.241715	0.899583	0	0	0.642549	0.894876	0	0	1.03614	0.97726
0.166992	0.969381	0	0	0.243145	0.902003	0	0	0.646351	0.892081	0	0	1.04227	0.98233
0.167969	0.965476	0	0	0.244575	0.907679	0	0	0.650153	0.893478	0	0	1.04841	0.985973
0.168945	0.971339	0	0	0.246006	0.893197	0	0	0.653955	0.881677	0	0	1.05454	1
0.169922	0.966124	0	0	0.247436	0.910225	0	0	0.657757	0.896118	0	0	1.06067	0.991803
0.170898	0.962866	0	0	0.248866	0.891903	0	0	0.66156	0.890062	0	0	1.0668	0.979203
0.171875	0.970686	0	0	0.250296	0.881469	0	0	0.665362	0.891304	0	0	1.07293	0.991651
0.172852	0.966124	0	0	0.251727	0.914065	0	0	0.669164	0.903261	0	0	1.07906	0.985214
0.173828	0.964171	0	0	0.253157	0.885768	0	0	0.672966	0.916615	0	0	1.08519	0.990861
0.174805	0.968081	0	0	0.254587	0.901085	0	0	0.676768	0.914596	0	0	1.09132	0.976045
0.175781	0.968081	0	0	0.256017	0.877045	0	0	0.68057	0.918012	0	0	1.09745	0.991044
0.176758	0.966124	0	0	0.257448	0.92187	0	0	0.684372	0.923758	0	0	1.10358	0.992622
0.177734	0.968081	0	0	0.258878	0.912855	0	0	0.688174	0.891149	0	0	1.10972	0.977442
0.178711	0.964824	0	0	0.260308	0.902922	0	0	0.691976	0.90264	0	0	1.11585	0.985184
0.179688	0.965476	0	0	0.261738	0.905259	0	0	0.695778	0.89705	0	0	1.12198	0.986641
0.180664	0.968081	0	0	0.263169	0.890609	0	0	0.69958	0.903882	0	0	1.12811	0.962929
0.181641	0.963518	0	0	0.264599	0.912062	0	0	0.703382	0.901553	0	0	1.13424	0.976349
0.182617	0.968081	0	0	0.266029	0.890776	0	0	0.707184	0.907919	0	0	1.14037	0.972705
0.183594	0.964171	0	0	0.26746	0.882053	0	0	0.710986	0.890839	0	0	1.1465	0.97726
0.18457	0.968081	0	0	0.26889	0.907262	0	0	0.714788	0.918012	0	0	1.15263	0.96806
0.185547	0.964824	0	0	0.27032	0.896661	0	0	0.718591	0.902484	0	0	1.15876	0.964144
0.186523	0.963518	0	0	0.27175	0.910601	0	0	0.722393	0.915373	0	0	1.1649	0.961867
0.1875	0.967429	0	0	0.273181	0.918614	0	0	0.726195	0.912422	0	0	1.17103	0.944166
0.188477	0.966124	0	0	0.274611	0.91419	0	0	0.729997	0.914596	0	0	1.17716	0.956675
0.189453	0.961566	0	0	0.276041	0.895868	0	0	0.733799	0.920342	0	0	1.18329	0.953457
0.19043	0.970034	0	0	0.277471	0.906511	0	0	0.737601	0.937422	0	0	1.18942	0.948204
0.191406	0.964171	0	0	0.278902	0.907721	0	0	0.741403	0.92236	0	0	1.19555	0.937153
0.192383	0.964824	0	0	0.280332	0.910559	0	0	0.745205	0.895963	0	0	1.20168	0.945198
0.193359	0.962866	0	0	0.281762	0.914232	0	0	0.749007	0.928106	0	0	1.20781	0.940796
0.194336	0.964171	0	0	0.283192	0.887479	0	0	0.752809	0.931988	0	0	1.21394	0.931263
0.195313	0.968734	0	0	0.284623	0.911436	0	0	0.756611	0.912733	0	0	1.22007	0.932416
0.196289	0.965476	0	0	0.286053	0.910768	0	0	0.760413	0.909627	0	0	1.22621	0.943195
0.197266	0.968734	0	0	0.287483	0.922329	0	0	0.764215	0.916925	0	0	1.23234	0.915384
0.198242	0.967429	0	0	0.288914	0.916027	0	0	0.768017	0.936335	0	0	1.23847	0.904727
0.199219	0.968734	0	0	0.290344	0.906135	0	0	0.771819	0.944255	0	0	1.2446	0.907369
0.200195	0.966124	0	0	0.291774	0.928255	0	0	0.775622	0.922981	0	0	1.25073	0.911771
0.201172	0.968734	0	0	0.293204	0.911644	0	0	0.779424	0.932143	0	0	1.25686	0.921365
0.202148	0.964824	0	0	0.294635	0.906928	0	0	0.783226	0.928416	0	0	1.26299	0.908067
0.203125	0.972639	0	0	0.296065	0.918865	0	0	0.787028	0.914596	0	0	1.26912	0.89152
0.204102	0.965476	0	0	0.297495	0.904758	0	0	0.79083	0.926863	0	0	1.27525	0.890063
0.205078	0.972639	0	0	0.298925	0.92404	0	0	0.794632	0.929348	0	0	1.28138	0.887391
0.206055	0.968734	0	0	0.300356	0.915025	0	0	0.798434	0.938509	0	0	1.28752	0.887786
0.207031	0.971339	0	0	0.301786	0.903881	0	0	0.802236	0.94146	0	0	1.29365	0.882564
0.208008	0.967429	0	0	0.303216	0.928422	0	0	0.806038	0.936646	0	0	1.29978	0.881835
0.208984	0.969381	0	0	0.304646	0.92187	0	0	0.80984	0.938975	0	0	1.30591	0.874639
0.209961	0.973291	0	0	0.306077	0.915275	0	0	0.813642	0.932764	0	0	1.31204	0.877888
0.210938	0.968734	0	0	0.307507	0.946244	0	0	0.817444	0.949224	0	0	1.31817	0.861584
0.211914	0.972639	0	0	0.308937	0.918239	0	0	0.821246	0.948447	0	0	1.3243	0.849986
0.212891	0.970686	0	0	0.310367	0.911018	0	0	0.825048	0.939907	0	0	1.33043	0.839512
0.213867	0.971991	0	0	0.311798	0.918614	0	0	0.82885	0.943634	0	0	1.33656	0.843003
0.214844	0.968081	0	0	0.313228	0.912896	0	0	0.832653	0.954658	0	0	1.3427	0.849409
0.21582	0.975244	0	0	0.314658	0.9149	0	0	0.836455	0.955435	0	0	1.34883	0.84276
0.216797	0.973291	0	0	0.316089	0.934516	0	0	0.840257	0.959317	0	0	1.35496	0.817288
0.217773	0.976549	0	0	0.317519	0.922663	0	0	0.844059	0.947826	0	0	1.36109	0.808149
0.21875	0.971991	0	0	0.318949	0.924666	0	0	0.847861	0.955435	0	0	1.36722	0.797189
0.219727	0.973944	0	0	0.320379	0.912521	0	0	0.851663	0.94705	0	0	1.37335	0.800893
0.220703	0.974596	0	0	0.32181	0.90121	0	0	0.855465	0.953416	0	0	1.37948	0.77463
0.22168	0.974596	0	0	0.32324	0.939065	0	0	0.859267	0.961491	0	0	1.38561	0.782342
0.222656	0.975244	0	0	0.32467	0.924332	0	0	0.863069	0.965217	0	0	1.39174	0.77961
0.223633	0.975896	0	0	0.3261	0.928589	0	0	0.866871	0.974068	0	0	1.39787	0.766099
0.224609	0.994137	0	0	0.327531	0.923957	0	0	0.870673	0.956056	0	0	1.40401	0.745545
0.225586	0.976549	0	0	0.328961	0.954716	0	0	0.874475	0.964596	0	0	1.41014	0.732459
0.226563	0.987622	0	0	0.330391	0.934725	0	0	0.878277	0.96677	0	0	1.41627	0.730243
0.227539	0.983717	0	0	0.331821	0.959599	0	0	0.882079	0.967547	0	0	1.4224	0.718584
0.228516	0.979154	0	0	0.333252	0.924249	0	0	0.885881	0.96413	0	0	1.42853	0.719586
0.229492	0.981759	0	0	0.334682	0.929883	0	0	0.889684	0.979658	0	0	1.43466	0.71154
0.230469	0.984364	0	0	0.336112	0.928631	0	0	0.893486	0.980124	0	0	1.44079	0.69642
0.231445	0.982412	0	0	0.337543	0.930843	0	0	0.897288	0.958851	0	0	1.44692	0.694538
0.232422	0.985017	0	0	0.338973	0.937604	0	0	0.90109	0.971429	0	0	1.45305	0.68713
0.233398	0.980459	0	0	0.340403	0.931845	0	0	0.904892	0.988975	0	0	1.45918	0.657528
0.234375	0.983717	0	0	0.341833	0.929883	0	0	0.908694	0.979658	0	0	1.46532	0.652093
0.235352	0.986974	0	0	0.343264	0.921494	0	0	0.912496	0.972205	0	0	1.47145	0.6602
0.236328	0.986322	0	0	0.344694	0.922871	0	0	0.916298	0.966304	0	0	1.47758	0.630962
0.237305	0.983717	0	0	0.346124	0.916569	0	0	0.9201	0.975776	0	0	1.48371	0.617512
0.238281	0.986322	0	0	0.347554	0.924082	0	0	0.923902	0.982453	0	0	1.48984	0.607463
0.239258	0.986322	0	0	0.348985	0.957137	0	0	0.927704	0.993789	0	0	1.49597	0.596533
0.240234	0.98958	0	0	0.350415	0.939942	0	0	0.931506	1	0	0	1.5021	0.589428
0.241211	0.987622	0	0	0.351845	0.941027	0	0	0.935308	0.990839	0	0	1.50823	0.578984
0.242188	0.985017	0	0	0.353275	0.934265	0	0	0.93911	0.978416	0	0	1.51436	0.558187
0.243164	0.990232	0	0	0.354706	0.934224	0	0	0.942912	0.973292	0	0	1.52049	0.562589
0.244141	0.987622	0	0	0.356136	0.935684	0	0	0.946715	0.959783	0	0	1.52663	0.538665
0.245117	0.990232	0	0	0.357566	0.94616	0	0	0.950517	0.975311	0	0	1.53276	0.532137
0.246094	0.992837	0	0	0.358996	0.936269	0	0	0.954319	0.948913	0	0	1.53889	0.529314
0.24707	0.986322	0	0	0.360427	0.951586	0	0	0.958121	0.933696	0	0	1.54502	0.512311
0.248047	0.99088	0	0	0.361857	0.947245	0	0	0.961923	0.95854	0	0	1.55115	0.498588
0.249023	0.991532	0	0	0.363287	0.946035	0	0	0.965725	0.947516	0	0	1.55728	0.479218
0.25	0.986974	0	0	0.364718	0.935977	0	0	0.969527	0.94472	0	0	1.56341	0.467711
0.250977	0.997395	0	0	0.366148	0.936686	0	0	0.973329	0.95559	0	0	1.56954	0.455354
0.251953	0.988927	0	0	0.367578	0.944699	0	0	0.977131	0.943944	0	0	1.57567	0.45332
0.25293	0.992837	0	0	0.369008	0.952045	0	0	0.980933	0.939907	0	0	1.58181	0.426177
0.253906	0.992185	0	0	0.370439	0.937312	0	0	0.984735	0.930745	0	0	1.58794	0.429578
0.254883	0.990232	0	0	0.371869	0.947454	0	0	0.988537	0.941925	0	0	1.59407	0.412272
0.255859	0.992837	0	0	0.373299	0.965359	0	0	0.992339	0.93882	0	0	1.6002	0.402344
0.256836	0.99088	0	0	0.374729	0.944574	0	0	0.996141	0.937578	0	0	1.60633	0.387862
0.257813	0.992185	0	0	0.37616	0.979007	0	0	0.999943	0.93323	0	0	1.61246	0.38434
0.258789	0.988927	0	0	0.37759	0.949708	0	0	1.00375	0.918944	0	0	1.61859	0.360992
0.259766	0.994137	0	0	0.37902	0.949207	0	0	1.00755	0.918634	0	0	1.62472	0.35152
0.260742	0.99088	0	0	0.38045	0.923247	0	0	1.01135	0.91941	0	0	1.63085	0.339648
0.261719	0.992185	0	0	0.381881	0.943447	0	0	1.01515	0.90528	0	0	1.63698	0.331603
0.262695	0.992185	0	0	0.383311	0.95096	0	0	1.01895	0.90854	0	0	1.64312	0.315785
0.263672	0.991532	0	0	0.384741	0.94086	0	0	1.02276	0.917236	0	0	1.64925	0.304794
0.264648	0.991532	0	0	0.386172	0.961018	0	0	1.02656	0.90528	0	0	1.65538	0.288824
0.265625	0.99349	0	0	0.387602	0.95601	0	0	1.03036	0.907143	0	0	1.66151	0.278016
0.266602	0.98958	0	0	0.389032	0.961728	0	0	1.03416	0.911646	0	0	1.66764	0.265659
0.267578	0.992837	0	0	0.390462	0.936311	0	0	1.03796	0.90295	0	0	1.67377	0.256307
0.268555	0.988927	0	0	0.391893	0.932095	0	0	1.04177	0.893168	0	0	1.6799	0.24978
0.269531	0.996095	0	0	0.393323	0.961895	0	0	1.04557	0.897826	0	0	1.68603	0.232049
0.270508	0.990232	0	0	0.394753	0.975501	0	0	1.04937	0.872516	0	0	1.69216	0.227859
0.271484	0.99479	0	0	0.396183	0.955843	0	0	1.05317	0.873602	0	0	1.69829	0.212314
0.272461	0.987622	0	0	0.397614	0.976544	0	0	1.05697	0.894255	0	0	1.70443	0.209127
0.273438	1	0	0	0.399044	0.978589	0	0	1.06078	0.881522	0	0	1.71056	0.202781
0.274414	0.98958	0	0	0.400474	0.950292	0	0	1.06458	0.867236	0	0	1.71669	0.18754
0.275391	0.99479	0	0	0.401904	0.951002	0	0	1.06838	0.883696	0	0	1.72282	0.171691
0.276367	0.992837	0	0	0.403335	0.985726	0	0	1.07218	0.890062	0	0	1.72895	0.167653
0.277344	0.98958	0	0	0.404765	0.960392	0	0	1.07598	0.87205	0	0	1.73508	0.161429
0.27832	0.988275	0	0	0.406195	0.972746	0	0	1.07979	0.860404	0	0	1.74121	0.152473
0.279297	0.992185	0	0	0.407625	0.967195	0	0	1.08359	0.854193	0	0	1.74734	0.142666
0.280273	0.991532	0	0	0.409056	0.96586	0	0	1.08739	0.852174	0	0	1.75347	0.138264
0.28125	0.991532	0	0	0.410486	0.969366	0	0	1.09119	0.850621	0	0	1.7596	0.124844
0.282227	0.986974	0	0	0.411916	0.955175	0	0	1.095	0.854658	0	0	1.76574	0.120138
0.283203	0.992185	0	0	0.413347	0.951377	0	0	1.0988	0.847205	0	0	1.77187	0.112336
0.28418	0.986322	0	0	0.414777	0.944157	0	0	1.1026	0.833696	0	0	1.778	0.10766
0.285156	0.988927	0	0	0.416207	0.976503	0	0	1.1064	0.844099	0	0	1.78413	0.0970945
0.286133	0.985017	0	0	0.417637	0.969199	0	0	1.1102	0.829503	0	0	1.79026	0.0905365
0.287109	0.988275	0	0	0.419068	0.963272	0	0	1.11401	0.824534	0	0	1.79639	0.083432
0.288086	0.985017	0	0	0.420498	0.964482	0	0	1.11781	0.812112	0	0	1.80252	0.0752042
0.289063	0.986974	0	0	0.421928	1	0	0	1.12161	0.805745	0	0	1.80865	0.0674014
0.290039	0.985669	0	0	0.423358	0.972746	0	0	1.12541	0.811025	0	0	1.81478	0.0630294
0.291016	0.982412	0	0	0.424789	0.975	0	0	1.12921	0.799534	0	0	1.82092	0.0587789
0.291992	0.987622	0	0	0.426219	0.964441	0	0	1.13302	0.799845	0	0	1.82705	0.0545891
0.292969	0.981112	0	0	0.427649	0.969783	0	0	1.13682	0.799224	0	0	1.83318	0.0562286
0.293945	0.984364	0	0	0.429079	0.967446	0	0	1.14062	0.770186	0	0	1.83931	0.0524942
0.294922	0.979154	0	0	0.43051	0.989232	0	0	1.14442	0.783075	0	0	1.84544	0.0422929
0.295898	0.983064	0	0	0.43194	0.94278	0	0	1.14822	0.773758	0	0	1.85157	0.0372529
0.296875	0.977854	0	0	0.43337	0.97283	0	0	1.15203	0.756832	0	0	1.8577	0.0474239
0.297852	0.983717	0	0	0.434801	0.974416	0	0	1.15583	0.754037	0	0	1.86383	0.0331238
0.298828	0.977854	0	0	0.436231	0.973539	0	0	1.15963	0.757453	0	0	1.86996	0.0279018
0.299805	0.976549	0	0	0.437661	0.957763	0	0	1.16343	0.767857	0	0	1.87609	0.0270213
0.300781	0.977202	0	0	0.439091	0.976711	0	0	1.16723	0.73354	0	0	1.88223	0.0348241
0.301758	0.976549	0	0	0.440522	0.969658	0	0	1.17104	0.736335	0	0	1.88836	0.025564
0.302734	0.973944	0	0	0.441952	0.976043	0	0	1.17484	0.722826	0	0	1.89449	0.0232262
0.303711	0.975896	0	0	0.443382	0.986937	0	0	1.17864	0.723602	0	0	1.90062	0.0222242
0.304688	0.973291	0	0	0.444812	0.973247	0	0	1.18244	0.72236	0	0	1.90675	0.021617
0.305664	0.971991	0	0	0.446243	0.955885	0	0	1.18624	0.712112	0	0	1.91288	0.0166682
0.306641	0.973944	0	0	0.447673	0.974374	0	0	1.19005	0.699845	0	0	1.91901	0.023378
0.307617	0.968081	0	0	0.449103	0.970075	0	0	1.19385	0.696273	0	0	1.92514	0.0159395
0.308594	0.970034	0	0	0.450533	0.965568	0	0	1.19765	0.684317	0	0	1.93127	0.010262
0.30957	0.966776	0	0	0.451964	0.970284	0	0	1.20145	0.678416	0	0	1.9374	0.0139661
0.310547	0.967429	0	0	0.453394	0.981594	0	0	1.20526	0.660248	0	0	1.94354	0.0164557
0.311523	0.969381	0	0	0.454824	0.963356	0	0	1.20906	0.649224	0	0	1.94967	0.0163342
0.3125	0.964171	0	0	0.456254	0.972579	0	0	1.21286	0.643012	0	0	1.9558	0.0131767
0.313477	0.964171	0	0	0.457685	0.996244	0	0	1.21666	0.626553	0	0	1.96193	0.00813675
0.314453	0.963518	0	0	0.459115	0.98293	0	0	1.22046	0.610248	0	0	1.96806	0.010262
0.31543	0.959613	0	0	0.460545	0.955718	0	0	1.22427	0.617547	0	0	1.97419	0.0120837
0.316406	0.960261	0	0	0.461976	0.982721	0	0	1.22807	0.599845	0	0	1.98032	0.00625436
0.317383	0.953746	0	0	0.463406	0.941611	0	0	1.23187	0.604037	0	0	1.98645	0.00777241
0.318359	0.957003	0	0	0.464836	0.954382	0	0	1.23567	0.583385	0	0	1.99258	0.00850108
0.319336	0.953098	0	0	0.466266	0.971244	0	0	1.23947	0.571429	0	0	1.99871	0.0143304
0.320313	0.95114	0	0	0.467697	0.994533	0	0	1.24328	0.529037	0	0	2.00485	0.00889577
0.321289	0.95114	0	0	0.469127	0.985225	0	0	1.24708	0.523758	0	0	2.01098	0.0103531
0.322266	0.948535	0	0	0.470557	0.979508	0	0	1.25088	0.52205	0	0	2.01711	0.00719556
0.323242	0.948535	0	0	0.471987	0.977421	0	0	1.25468	0.500311	0	0	2.02324	0.00768133
0.324219	0.947235	0	0	0.473418	0.963022	0	0	1.25848	0.499379	0	0	2.02937	0.00667942
0.325195	0.942673	0	0	0.474848	0.976252	0	0	1.26229	0.481211	0	0	2.0355	0.0091083
0.326172	0.943325	0	0	0.476278	0.976836	0	0	1.26609	0.462112	0	0	2.04163	0.00989768
0.327148	0.937462	0	0	0.477708	0.979508	0	0	1.26989	0.46941	0	0	2.04776	0.00962443
0.328125	0.937462	0	0	0.479139	0.974207	0	0	1.27369	0.431056	0	0	2.05389	0.00327899
0.329102	0.938115	0	0	0.480569	0.973957	0	0	1.27749	0.443012	0	0	2.06003	0.00391657
0.330078	0.934857	0	0	0.481999	0.968698	0	0	1.2813	0.409627	0	0	2.06616	0.00154841
0.331055	0.933552	0	0	0.48343	0.971285	0	0	1.2851	0.391149	0	0	2.07229	0.00640617
0.332031	0.928995	0	0	0.48486	0.979007	0	0	1.2889	0.38354	0	0	2.07842	0.0066187
0.333008	0.927689	0	0	0.48629	0.961853	0	0	1.2927	0.358385	0	0	2.08455	0.0074688
0.333984	0.928342	0	0	0.48772	0.986937	0	0	1.2965	0.332609	0	0	2.09068	0.00947263
0.334961	0.923127	0	0	0.489151	0.952254	0	0	1.30031	0.315528	0	0	2.09681	0.0042809
0.335938	0.920522	0	0	0.490581	0.978381	0	0	1.30411	0.30854	0	0	2.10294	0.00798494
0.336914	0.917917	0	0	0.492011	0.985309	0	0	1.30791	0.297671	0	0	2.10907	0.00667942
0.337891	0.916617	0	0	0.493441	0.965693	0	0	1.31171	0.256366	0	0	2.1152	0.0060722
0.338867	0.914006	0	0	0.494872	0.977379	0	0	1.31551	0.247205	0	0	2.12134	0.00513101
0.339844	0.911401	0	0	0.496302	0.981553	0	0	1.31932	0.224224	0	0	2.12747	0.0102317
0.34082	0.906191	0	0	0.497732	0.976252	0	0	1.32312	0.224224	0	0	2.1336	0.00595075
0.341797	0.905538	0	0	0.499162	0.991945	0	0	1.32692	0.20559	0	0	2.13973	0.00364332
0.342773	0.905538	0	0	0.500593	0.968573	0	0	1.33072	0.185248	0	0	2.14586	0.00971552
0.34375	0.898371	0	0	0.502023	0.970492	0	0	1.33453	0.175621	0	0	2.15199	0.00601148
0.344727	0.899023	0	0	0.503453	0.99687	0	0	1.33833	0.148758	0	0	2.15812	0.00774205
0.345703	0.893813	0	0	0.504884	0.973581	0	0	1.34213	0.140062	0	0	2.16425	0.00516137
0.34668	0.895766	0	0	0.506314	0.96899	0	0	1.34593	0.130124	0	0	2.17038	0.007317
0.347656	0.88404	0	0	0.507744	0.979549	0	0	1.34973	0.120342	0	0	2.17651	0.011689
0.348633	0.888603	0	0	0.509174	0.973957	0	0	1.35354	0.120807	0	0	2.18265	0.00655797
0.349609	0.883388	0	0	0.510605	0.968239	0	0	1.35734	0.102795	0	0	2.18878	0.00692231
0.350586	0.878177	0	0	0.512035	0.960518	0	0	1.36114	0.104037	0	0	2.19491	0.00337007
0.351563	0.879482	0	0	0.513465	0.973122	0	0	1.36494	0.0928571	0	0	2.20104	0.00364332
0.352539	0.871662	0	0	0.514895	0.970159	0	0	1.36874	0.0804348	0	0	2.20717	0.00182166
0.353516	0.87362	0	0	0.516326	0.940067	0	0	1.37255	0.0810559	0	0	2.2133	0.00610256
0.354492	0.864499	0	0	0.517756	0.943322	0	0	1.37635	0.0701863	0	0	2.21943	0.00409873
0.355469	0.866452	0	0	0.519186	0.95793	0	0	1.38015	0.0689441	0	0	2.22556	0.00470595
0.356445	0.857331	0	0	0.520616	0.968114	0	0	1.38395	0.067236	0	0	2.23169	0.00531317
0.357422	0.858631	0	0	0.522047	0.970659	0	0	1.38775	0.078882	0	0	2.23783	0.00962443
0.358398	0.854074	0	0	0.523477	0.952713	0	0	1.39156	0.0751553	0	0	2.24396	0.0117801
0.359375	0.850164	0	0	0.524907	0.939065	0	0	1.39536	0.0540373	0	0	2.25009	0.00844036
0.360352	0.846253	0	0	0.526337	0.948998	0	0	1.39916	0.064014	0	0	2.25622	0.00759025
0.361328	0.843001	0	0	0.527768	0.934015	0	0	1.40296	0.0717391	0	0	2.26235	0.00592039
0.362305	0.842348	0	0	0.529198	0.940025	0	0	1.40676	0.0624224	0	0	2.26848	0.00956371
0.363281	0.835833	0	0	0.530628	0.960267	0	0	1.41057	0.0579193	0	0	2.27461	0.00844036
0.364258	0.83127	0	0	0.532059	0.951628	0	0	1.41437	0.0579193	0	0	2.28074	0.00932082
0.365234	0.825408	0	0	0.533489	0.951544	0	0	1.41817	0.0627329	0	0	2.28687	0.00686158
0.366211	0.824755	0	0	0.534919	0.937062	0	0	1.42197	0.0545031	0	0	2.293	0.00488812
0.367188	0.819545	0	0	0.536349	0.912396	0	0	1.42577	0.0554348	0	0	2.29914	0.00625436
0.368164	0.81694	0	0	0.53778	0.933097	0	0	1.42958	0.0627329	0	0	2.30527	0.00382549
0.369141	0.816287	0	0	0.53921	0.935351	0	0	1.43338	0.0465839	0	0	2.3114	0
0.370117	0.802609	0	0	0.54064	0.94303	0	0	1.43718	0.0610248	0	0	2.31753	0.00710447
0.371094	0.807167	0	0	0.54207	0.932137	0	0	1.44098	0.0625776	0	0	2.32366	0.0087136
0.37207	0.796746	0	0	0.543501	0.918072	0	0	1.44479	0.0526398	0	0	2.32979	0.011021
0.373047	0.797394	0	0	0.544931	0.941653	0	0	1.44859	0.0694099	0	0	2.33592	0.0037344
0.374023	0.790231	0	0	0.546361	0.946995	0	0	1.45239	0.0524845	0	0	2.34205	0.00807602
0.375	0.782411	0	0	0.547791	0.93126	0	0	1.45619	0.0631988	0	0	2.34818	0.0119926
0.375977	0.785016	0	0	0.549222	0.946077	0	0	1.45999	0.0560559	0	0	2.35431	0.00297538
0.376953	0.775248	0	0	0.550652	0.921745	0	0	1.4638	0.0608696	0	0	2.36045	0.00847072
0.37793	0.771338	0	0	0.552082	0.910058	0	0	1.4676	0.0618401	0	0	2.36658	0.00570787
0.378906	0.766775	0	0	0.553513	0.913272	0	0	1.4714	0.0554736	0	0	2.37271	0.00479704
0.379883	0.760912	0	0	0.554943	0.930593	0	0	1.4752	0.0462733	0	0	2.37884	0.0067705
0.380859	0.759612	0	0	0.556373	0.899833	0	0	1.479	0.0521739	0	0	2.38497	0.00722592
0.381836	0.751139	0	0	0.557803	0.942112	0	0	1.48281	0.0509317	0	0	2.3911	0.00831891
0.382813	0.746582	0	0	0.559234	0.90121	0	0	1.48661	0.0529503	0	0	2.39723	0.00543462
0.383789	0.744629	0	0	0.560664	0.904215	0	0	1.49041	0.0431677	0	0	2.40336	0.0101709
0.384766	0.733551	0	0	0.562094	0.91202	0	0	1.49421	0.0545031	0	0	2.40949	0.00127516
0.385742	0.732899	0	0	0.563524	0.896119	0	0	1.49801	0.0459627	0	0	2.41562	0.0066187
0.386719	0.724431	0	0	0.564955	0.898456	0	0	1.50182	0.0565217	0	0	2.42176	0.00573823
0.387695	0.721173	0	0	0.566385	0.902546	0	0	1.50562	0.046118	0	0	2.42789	0.00880469
0.388672	0.71401	0	0	0.567815	0.891569	0	0	1.50942	0.0465839	0	0	2.43402	0.00616328
0.389648	0.709448	0	0	0.569245	0.898205	0	0	1.51322	0.0406832	0	0	2.44015	0.00859216
0.390625	0.706843	0	0	0.570676	0.870826	0	0	1.51702	0.0416149	0	0	2.44628	0.00667942
0.391602	0.697722	0	0	0.572106	0.870659	0	0	1.52083	0.0371118	0	0	2.45241	0.00379512
0.392578	0.695117	0	0	0.573536	0.879925	0	0	1.52463	0.0414596	0	0	2.45854	0.0053739
0.393555	0.690554	0	0	0.574966	0.875668	0	0	1.52843	0.0420807	0	0	2.46467	0.0023378
0.394531	0.682087	0	0	0.576397	0.865526	0	0	1.53223	0.0391304	0	0	2.4708	0.00774205
0.395508	0.678176	0	0	0.577827	0.875042	0	0	1.53603	0.0504658	0	0	2.47694	0.00628473
0.396484	0.671014	0	0	0.579257	0.851085	0	0	1.53984	0.0347826	0	0	2.48307	0.00291466
0.397461	0.667103	0	0	0.580688	0.846912	0	0	1.54364	0.0262422	0	0	2.4892	0.00467559
0.398438	0.659936	0	0	0.582118	0.846661	0	0	1.54744	0.0416149	0	0	2.49533	0.00507029
0.399414	0.65212	0	0	0.583548	0.817613	0	0	1.55124	0.036646	0	0	2.50146	0.00288429
0.400391	0.64821	0	0	0.584978	0.841528	0	0	1.55505	0.0333851	0	0	2.50759	0.0103835
0.401367	0.6443	0	0	0.586409	0.826503	0	0	1.55885	0.023913	0	0	2.51372	0.00500956
0.402344	0.636485	0	0	0.587839	0.806845	0	0	1.56265	0.0312112	0	0	2.51985	0.00643653
0.40332	0.627364	0	0	0.589269	0.792529	0	0	1.56645	0.0336957	0	0	2.52598	0.00932082
0.404297	0.626059	0	0	0.590699	0.794658	0	0	1.57025	0.0349379	0	0	2.53211	0.00938155
0.405273	0.617591	0	0	0.59213	0.782846	0	0	1.57406	0.0320264	0	0	2.53825	0.00431126
0.40625	0.614986	0	0	0.59356	0.797245	0	0	1.57786	0.0225155	0	0	2.54438	0.00658834
0.407227	0.601303	0	0	0.59499	0.777671	0	0	1.58166	0.0346273	0	0	2.55051	0.00561678
0.408203	0.600003	0	0	0.59642	0.792487	0	0	1.58546	0.0267081	0	0	2.55664	0.00406837
0.40918	0.589578	0	0	0.597851	0.774624	0	0	1.58926	0.0203416	0	0	2.56277	0.00992804
0.410156	0.588272	0	0	0.599281	0.749207	0	0	1.59307	0.0307453	0	0	2.5689	0.00264141
0.411133	0.579152	0	0	0.600711	0.740818	0	0	1.59687	0.0341615	0	0	2.57503	0.00795458
0.412109	0.576547	0	0	0.602142	0.730551	0	0	1.60067	0.0110248	0	0	2.58116	0.000971552
0.413086	0.565474	0	0	0.603572	0.730342	0	0	1.60447	0.0170807	0	0	2.58729	0.00573823
0.414063	0.562869	0	0	0.605002	0.73126	0	0	1.60827	0.0131988	0	0	2.59342	0.00595075
0.415039	0.555049	0	0	0.606432	0.697538	0	0	1.61208	0.0192547	0	0	2.59956	0.00412909
0.416016	0.544628	0	0	0.607863	0.723957	0	0	1.61588	0.0206522	0	0	2.60569	0.00157877
0.416992	0.545276	0	0	0.609293	0.698706	0	0	1.61968	0.0209627	0	0	2.61182	0.00725628
0.417969	0.53225	0	0	0.610723	0.695075	0	0	1.62348	0.0208463	0	0	2.61795	0.00789386
0.418945	0.529645	0	0	0.612153	0.674332	0	0	1.62728	0.0189441	0	0	2.62408	0.00409873
0.419922	0.521825	0	0	0.613584	0.663147	0	0	1.63109	0.021118	0	0	2.63021	0.00698303
0.420898	0.516614	0	0	0.615014	0.656886	0	0	1.63489	0.0119953	0	0	2.63634	0.00510065
0.421875	0.505536	0	0	0.616444	0.64616	0	0	1.63869	0.00885093	0	0	2.64247	0.00768133
0.422852	0.504236	0	0	0.617874	0.638397	0	0	1.64249	0.0124224	0	0	2.6486	0.0049792
0.423828	0.491206	0	0	0.619305	0.616235	0	0	1.64629	0.0158385	0	0	2.65473	0.0106871
0.424805	0.492511	0	0	0.620735	0.60793	0	0	1.6501	0.00978261	0	0	2.66087	0.00616328
0.425781	0.48078	0	0	0.622165	0.583347	0	0	1.6539	0.014441	0	0	2.667	0.00491848
0.426758	0.47948	0	0	0.623595	0.545492	0	0	1.6577	0.0163043	0	0	2.67313	0.00944227
0.427734	0.465797	0	0	0.625026	0.541361	0	0	1.6615	0.0127329	0	0	2.67926	0.00455415
0.428711	0.463845	0	0	0.626456	0.54399	0	0	1.66531	0.0243789	0	0	2.68539	0.00564714
0.429688	0.457982	0	0	0.627886	0.538105	0	0	1.66911	0.00931677	0	0	2.69152	0.0126909
0.430664	0.448862	0	0	0.629317	0.51106	0	0	1.67291	0.0220497	0	0	2.69765	0.00637581
0.431641	0.442999	0	0	0.630747	0.505676	0	0	1.67671	0.0192547	0	0	2.70378	0.00595075
0.432617	0.435178	0	0	0.632177	0.489608	0	0	1.68051	0.0060559	0	0	2.70991	0.00844036
0.433594	0.434531	0	0	0.633607	0.46323	0	0	1.68432	0.0167702	0	0	0
0.43457	0.418895	0	0	0.635038	0.447913	0	0	1.68812	0.0104425	0	0	0
0.435547	0.420195	0	0	0.636468	0.45217	0	0	1.69192	0	0	0	0
0.436523	0.407817	0	0	0.637898	0.436436	0	0	1.69572	0.0206522	0	0	0
0.4375	0.405865	0	0	0.639328	0.402629	0	0	1.69952	0.0218944	0	0	0
0.438477	0.397397	0	0	0.640759	0.407262	0	0	1.70333	0.00962733	0	0	0
0.439453	0.392182	0	0	0.642189	0.389232	0	0	1.70713	0.00419255	0	0	0
0.44043	0.382409	0	0	0.643619	0.382137	0	0	1.71093	0.00279503	0	0	0
0.441406	0.378504	0	0	0.645049	0.366736	0	0	1.71473	0.000776398	0	0	0
0.442383	0.373941	0	0	0.64648	0.337938	0	0	1.93743	0.0170807	0	0	0
0.443359	0.362868	0	0	0.64791	0.320868	0	0	0		0	0	0
0.444336	0.358958	0	0	0.64934	0.292154	0	0	0		0	0	0
0.445313	0.353748	0	0	0.650771	0.295868	0	0	0		0	0	0
0.446289	0.347885	0	0	0.652201	0.272037	0	0	0		0	0	0
0.447266	0.337459	0	0	0.653631	0.2452	0	0	0		0	0	0
0.448242	0.333549	0	0	0.655061	0.254549	0	0	0		0	0	0
0.449219	0.330944	0	0	0.656492	0.242487	0	0	0		0	0	0
0.450195	0.317913	0	0	0.657922	0.200543	0	0	0		0	0	0
0.451172	0.317913	0	0	0.659352	0.19374	0	0	0		0	0	0
0.452148	0.308146	0	0	0.660782	0.17692	0	0	0		0	0	0
0.453125	0.304888	0	0	0.662213	0.154883	0	0	0		0	0	0
0.454102	0.298373	0	0	0.663643	0.128631	0	0	0		0	0	0
0.455078	0.289252	0	0	0.665073	0.123205	0	0	0		0	0	0
0.456055	0.289252	0	0	0.666503	0.109975	0	0	0		0	0	0
0.457031	0.278827	0	0	0.667934	0.0858932	0	0	0		0	0	0
0.458008	0.273617	0	0	0.669364	0.087187	0	0	0		0	0	0
0.458984	0.269054	0	0	0.670794	0.0590568	0	0	0		0	0	0
0.459961	0.262544	0	0	0.672224	0.0467446	0	0	0		0	0	0
0.460938	0.259934	0	0	0.673655	0.0449082	0	0	0		0	0	0
0.461914	0.248208	0	0	0.675085	0.0365192	0	0	0		0	0	0
0.462891	0.24495	0	0	0.676515	0.0209516	0	0	0		0	0	0
0.463867	0.241045	0	0	0.677946	0.0345159	0	0	0		0	0	0
0.464844	0.237135	0	0	0.679376	0.0170284	0	0	0		0	0	0
0.46582	0.227362	0	0	0.680806	0.00767947	0	0	0		0	0	0
0.466797	0.227362	0	0	0.682236	0.017404	0	0	0		0	0	0
0.467773	0.213679	0	0	0.683667	0.00141903	0	0	0		0	0	0
0.46875	0.219547	0	0	0.685097	0	0	0	0		0	0	0
0.469727	0.206516	0	0	0.686527	0.00930718	0	0	0		0	0	0
0.470703	0.203911	0	0	0.687957	0.0118948	0	0	0		0	0	0
0.47168	0.198048	0	0	0.689388	0.0221619	0	0	0		0	0	0
0.472656	0.194791	0	0	0.690818	0.012813	0	0	0		0	0	0
0.473633	0.186318	0	0	0.692248	0.0208681	0	0	0		0	0	0
0.474609	0.184365	0	0	0.693678	0.0271703	0	0	0		0	0	0
0.475586	0.18176	0	0	0.695109	0.0384391	0	0	0		0	0	0
0.476563	0.175245	0	0	0.696539	0.0397746	0	0	0		0	0	0
0.477539	0.167425	0	0	0.697969	0.0504591	0	0	0		0	0	0
0.478516	0.168077	0	0	0.6994	0.0443239	0	0	0		0	0	0
0.479492	0.158957	0	0	0.70083	0.0495409	0	0	0		0	0	0
0.480469	0.158957	0	0	0.70226	0.0682805	0	0	0		0	0	0
0.481445	0.152441	0	0	0.70369	0.0633973	0	0	0		0	0	0
0.482422	0.148536	0	0	0.705121	0.0710768	0	0	0		0	0	0
0.483398	0.145926	0	0	0		0	0	0		0	0	0
0.484375	0.138763	0	0	0		0	0	0		0	0	0
0.485352	0.137458	0	0	0		0	0	0		0	0	0
0.486328	0.134853	0	0	0		0	0	0		0	0	0
0.487305	0.131596	0	0	0		0	0	0		0	0	0
0.488281	0.122475	0	0	0		0	0	0		0	0	0
0.489258	0.125733	0	0	0		0	0	0		0	0	0
0.490234	0.117265	0	0	0		0	0	0		0	0	0
0.491211	0.116612	0	0	0		0	0	0		0	0	0
0.492188	0.110097	0	0	0		0	0	0		0	0	0
0.493164	0.109445	0	0	0		0	0	0		0	0	0
0.494141	0.104234	0	0	0		0	0	0		0	0	0
0.495117	0.102282	0	0	0		0	0	0		0	0	0
0.496094	0.100324	0	0	0		0	0	0		0	0	0
0.49707	0.095767	0	0	0		0	0	0		0	0	0
0.498047	0.091204	0	0	0		0	0	0		0	0	0
0.499023	0.092509	0	0	0		0	0	0		0	0	0
0.5	0.084689	0	0	0		0	0	0		0	0	0
0.500977	0.085994
0.501953	0.081431
0.50293	0.080783
0.503906	0.075568
0.504883	0.075568
0.505859	0.073616
0.506836	0.0671
0.507813	0.069705
0.508789	0.064495
0.509766	0.06189
0.510742	0.06189
0.511719	0.059933
0.512695	0.056027
0.513672	0.056027
0.514648	0.052117
0.515625	0.053422
0.516602	0.050812
0.517578	0.04756
0.518555	0.04756
0.519531	0.044302
0.520508	0.044949
0.521484	0.041044
0.522461	0.041692
0.523438	0.039739
0.524414	0.037787
0.525391	0.038434
0.526367	0.035182
0.527344	0.034529
0.52832	0.033876
0.529297	0.033876
0.530273	0.030619
0.53125	0.030619
0.532227	0.032571
0.533203	0.029314
0.53418	0.028666
0.535156	0.026061
0.536133	0.028014
0.537109	0.029314
0.538086	0.022803
0.539063	0.029314
0.540039	0.020846
0.541016	0.024104
0.541992	0.023451
0.542969	0.024756
0.543945	0.024756
0.544922	0.022151
0.545898	0.022151
0.546875	0.025409
0.547852	0.021498
0.548828	0.023451
0.549805	0.021498
0.550781	0.023451
0.551758	0.022151
0.552734	0.021498
0.553711	0.021498
0.554688	0.025409
0.555664	0.020846
0.556641	0.023451
0.557617	0.021498
0.558594	0.020193
0.55957	0.021498
0.560547	0.019546
0.561523	0.020846
0.5625	0.020846
0.563477	0.023451
0.564453	0.021498
0.56543	0.021498
0.566406	0.023451
0.567383	0.020193
0.568359	0.024104
0.569336	0.024104
0.570313	0.019546
0.571289	0.021498
0.572266	0.020193
0.573242	0.022151
0.574219	0.022803
0.575195	0.021498
0.576172	0.021498
0.577148	0.022151
0.578125	0.024104
0.579102	0.023451
0.580078	0.023451
0.581055	0.022151
0.582031	0.020846
0.583008	0.020846
0.583984	0.024104
0.584961	0.017588
0.585938	0.024104
0.586914	0.019546
0.587891	0.021498
0.588867	0.021498
0.589844	0.023451
0.59082	0.020846
0.591797	0.024104
0.592773	0.018241
0.59375	0.024756
0.594727	0.019546
0.595703	0.024756
0.59668	0.020846
0.597656	0.021498
0.598633	0.022803
0.599609	0.022803
0.600586	0.018241
0.601563	0.024756
0.602539	0.019546
0.603516	0.024104
0.604492	0.020193
0.605469	0.024104
0.606445	0.018241
0.607422	0.024756
0.608398	0.017588
0.609375	0.026061
0.610352	0.017588
0.611328	0.024104
0.612305	0.019546
0.613281	0.023451
0.614258	0.020846
0.615234	0.026061
0.616211	0.020193
0.617188	0.024104
0.618164	0.021498
0.619141	0.021498
0.620117	0.020193
0.621094	0.022151
0.62207	0.021498
0.623047	0.021498
0.624023	0.018893
0.625	0.026061
0.625977	0.020846
0.626953	0.022803
0.62793	0.020846
0.628906	0.020846
0.629883	0.020193
0.630859	0.024756
0.631836	0.023451
0.632813	0.018241
0.633789	0.022803
0.634766	0.020846
0.635742	0.022803
0.636719	0.020846
0.637695	0.021498
0.638672	0.025409
0.639648	0.020846
0.640625	0.022151
0.641602	0.021498
0.642578	0.021498
0.643555	0.020193
0.644531	0.024756
0.645508	0.020846
0.646484	0.023451
0.647461	0.020846
0.648438	0.023451
0.649414	0.017588
0.650391	0.022803
0.651367	0.022151
0.652344	0.021498
0.65332	0.022151
0.654297	0.022151
0.655273	0.020846
0.65625	0.023451
0.657227	0.022151
0.658203	0.022151
0.65918	0.021498
0.660156	0.022803
0.661133	0.023451
0.662109	0.020846
0.663086	0.022151
0.664063	0.021498
0.665039	0.021498
0.666016	0.022151
0.666992	0.020846
0.667969	0.019546
0.668945	0.021498
0.669922	0.020193
0.670898	0.022151
0.671875	0.022151
0.672852	0.021498
0.673828	0.024104
0.674805	0.022151
0.675781	0.024104
0.676758	0.020846
0.677734	0.020846
0.678711	0.020846
0.679688	0.023451
0.680664	0.022803
0.681641	0.021498
0.682617	0.021498
0.683594	0.022151
0.68457	0.019546
0.685547	0.020846
0.686523	0.021498
0.6875	0.022803
0.688477	0.020846
0.689453	0.026061
0.69043	0.020193
0.691406	0.024104
0.692383	0.021498
0.693359	0.020193
0.694336	0.022803
0.695313	0.020846
0.696289	0.023451
